# Supplementary material for: Nuances of Responses to Two Sources of Grapevine Leafroll Disease on Pinot Noir Grown in the Field for 17 Years
Source: Viruses. 2022 Jun 18;14(6):1333. doi: 10.3390/v14061333 (PMC9227476; doi:10.3390/v14061333)
Supplement: Supplementary file 1 [file viruses-14-01333-s001.zip]

Archive with 1 entries (1 files):
- viruses-1764462 Supplementary corrected.pdf
